# Supplementary material for: The Neural Representation of Prospective Choice during Spatial Planning and Decisions
Source: PLoS Biol. 2017 Jan 12;15(1):e1002588. doi: 10.1371/journal.pbio.1002588 (PMC5231323; doi:10.1371/journal.pbio.1002588)
Supplement: S1 Data — Data underlying plots in Fig 2 (panels A and B). (XLS) [file pbio.1002588.s021.xls]

## Sheet: Sheet1
Fig.2A	LogRT	Small_Small	Small_Medium	Small_Large	Medium_Small	Medium_Medium	Medium_Large	Large_Small	Large_Medium	Large_Large	Fig. 2B	Small	Medium	Large
	Participant1	6.45559	6.48573	6.6927	6.45572	6.38049	6.47697	6.52332	6.8279	6.40994	Participant1	6.47654	6.49036	6.31184
	Participant2	6.26941	6.20427	5.74979	6.08336	6.08466	5.94738	6.03886	6.29987	6.17928	Participant2	5.95526	6.02243	5.70545
	Participant3	6.44493	6.29474	6.43675	5.92737	6.39502	6.25046	6.30536	6.55524	6.50696	Participant3	6.16308	6.21781	6.05077
	Participant4	5.69317	6.01162	5.65905	5.80614	5.9945	5.91721	5.63211	6.21527	5.71326	Participant4	5.44254	5.48173	5.23347
	Participant5	6.53862	6.70012	6.54499	6.54643	6.55941	6.85475	6.73469	6.53633	6.64528	Participant5	6.46467	6.54221	6.36687
	Participant6	6.29926	6.21945	6.3315	6.16664	6.09373	6.13421	6.13358	6.51582	6.29869	Participant6	6.00888	6.04013	5.71082
	Participant7	6.72112	6.58014	6.36819	6.43988	6.47356	6.54858	6.41578	6.57473	6.2812	Participant7	6.68853	6.73171	6.29884
	Participant8	6.39568	6.23189	6.30855	6.05483	6.14633	6.24247	6.53209	6.45742	6.09904	Participant8	6.01609	6.06812	5.67241
	Participant9	6.01738	6.06677	5.7474	6.03428	5.94261	5.95778	5.89371	5.89967	5.96303	Participant9	5.88541	5.90987	5.70486
	Participant10	5.904	5.88133	5.75772	5.69961	5.69805	5.81562	5.80287	6.00615	5.74209	Participant10	5.49112	5.50949	5.13874
	Participant11	6.14793	6.19017	6.07764	5.96186	6.05712	6.23906	6.21344	6.25559	5.94092	Participant11	5.89195	6.03277	5.81781
	Participant12	6.33948	6.32692	6.2478	6.41714	6.1	6.35957	6.27256	6.28538	6.22795	Participant12	5.96551	6.24549	5.8839
	Participant13	6.70554	6.39931	6.37906	6.43066	6.30966	6.40832	6.6342	6.51927	6.43901	Participant13	6.25868	6.31355	5.88586
	Participant14	6.70441	6.51757	6.22357	6.21794	6.51556	6.66552	6.53766	6.72693	6.36757	Participant14	6.27899	6.14695	6.21924
	Participant15	6.53427	6.50482	6.378	6.15149	6.34826	6.44075	6.30292	6.49564	6.30471	Participant15	6.2541	6.18285	5.88045
	Participant16	6.48514	6.55698	6.29134	6.20943	6.12936	6.12304	6.33624	6.4223	6.23161	Participant16	6.15739	6.16603	6.15148
	Participant17	5.94738	6.05427	6.00666	5.88749	5.80513	6.10228	6.09807	6.19049	6.03	Participant17	5.80697	5.72109	5.59711
	Participant18	5.74674	5.64013	5.73536	5.60488	5.66816	5.743	5.78074	5.75627	5.72055	Participant18	5.4033	5.5018	5.31942
	Participant19	6.68835	6.64658	6.70564	6.59749	6.4608	6.29596	6.71062	6.5984	6.50685	Participant19	6.54846	6.40462	6.40508
	Participant20	6.37446	6.68506	6.32749	6.46212	6.59187	6.56509	6.58847	6.77708	6.46481	Participant20	6.31063	6.56915	6.26887
	Participant21	5.48064	5.80621	5.41388	5.64132	5.5727	5.75059	5.63598	5.64427	5.6113	Participant21	5.13416	5.26541	4.969
	Participant22	6.72992	6.6796	6.55304	6.55156	6.63557	6.60969	6.64118	6.58881	6.44379	Participant22	6.61212	6.62333	6.19272
	Participant23	6.05893	6.24583	5.80814	6.16891	6.01511	5.90876	6.08734	6.31792	6.02258	Participant23	5.98847	5.69045	5.59591
	Participant24	6.3355	6.76099	6.39359	6.38379	6.53275	6.54894	6.5717	6.74573	6.4627	Participant24	6.41741	6.35939	6.21025
	Participant25	6.91853	6.82771	6.76475	6.80341	6.79339	6.82124	6.82555	6.89078	6.76141	Participant25	6.75583	6.82125	6.59883
	Participant26	6.58801	6.5433	6.44075	6.33712	6.28985	6.37161	6.31957	6.42379	6.28427	Participant26	6.15214	6.2661	6.01083
	Participant27	5.95821	6.14234	5.8693	5.94977	6.09743	6.03488	6.02647	6.07458	5.88432	Participant27	5.86308	5.8267	5.75164
	Participant28	6.46433	6.45688	6.48081	6.39261	6.3151	6.14472	6.42094	6.31264	6.20384	Participant28	6.1914	6.13043	5.92481
	Participant29	6.59053	6.46437	6.46186	6.6479	6.63819	6.43234	6.66313	6.68628	6.38447	Participant29	6.38973	6.5378	6.24474
	Group_Average	6.31953	6.34503	6.20334	6.19226	6.21451	6.25994	6.28629	6.38979	6.20525	Group_Average	6.09224	6.11719	5.88847
	Accuracy	Small_Small	Small_Medium	Small_Large	Medium_Small	Medium_Medium	Medium_Large	Large_Small	Large_Medium	Large_Large	Fig. 2B	Small	Medium	Large
	Participant1	1	1	1	0.916667	0.928571	1	1	0.833333	1	Participant1	0.833333	1	1
	Participant2	0.5	0.857143	0.875	0.833333	0.857143	1	1	0.833333	1	Participant2	0.5	0.684211	1
	Participant3	0.833333	0.642857	0.875	0.75	0.714286	0.5	0.833333	0.75	1	Participant3	0.694444	0.657895	0.911765
	Participant4	0.5	0.714286	0.75	0.75	1	0.75	0.833333	0.833333	1	Participant4	0.694444	0.894737	0.970588
	Participant5	0.75	0.642857	0.875	0.833333	1	0.625	0.833333	0.833333	0.928571	Participant5	0.75	0.868421	0.941176
	Participant6	0.583333	0.857143	1	0.916667	0.928571	0.875	1	0.833333	0.928571	Participant6	0.666667	0.868421	1
	Participant7	0.666667	0.785714	0.875	1	0.928571	1	1	1	1	Participant7	0.527778	0.763158	0.911765
	Participant8	0.75	0.785714	1	1	1	1	0.916667	0.833333	1	Participant8	0.805556	1	0.970588
	Participant9	0.75	0.928571	1	0.833333	1	1	1	1	1	Participant9	0.583333	0.815789	1
	Participant10	0.833333	1	1	1	1	1	0.916667	0.916667	1	Participant10	0.777778	0.973684	1
	Participant11	0.916667	0.857143	1	0.75	0.857143	0.625	1	0.666667	0.928571	Participant11	0.694444	0.868421	0.911765
	Participant12	0.75	0.857143	1	0.833333	0.857143	1	0.833333	0.916667	0.857143	Participant12	0.777778	0.789474	0.970588
	Participant13	0.666667	0.857143	0.875	0.916667	0.857143	0.875	0.833333	0.666667	0.857143	Participant13	0.722222	0.868421	0.970588
	Participant14	0.75	0.785714	1	1	1	0.875	1	0.833333	1	Participant14	0.611111	0.921053	0.970588
	Participant15	0.833333	0.857143	0.625	1	0.928571	0.875	1	1	1	Participant15	0.777778	0.921053	1
	Participant16	0.666667	0.571429	1	0.833333	0.642857	0.75	0.75	0.666667	0.928571	Participant16	0.583333	0.657895	0.882353
	Participant17	0.583333	1	1	1	1	0.875	0.916667	0.916667	1	Participant17	0.666667	0.947368	1
	Participant18	0.75	0.928571	1	0.916667	1	1	1	1	0.928571	Participant18	0.777778	0.973684	1
	Participant19	0.583333	0.857143	0.875	0.833333	0.857143	1	0.916667	0.666667	0.928571	Participant19	0.75	0.921053	1
	Participant20	0.916667	0.857143	1	0.833333	0.928571	0.75	0.833333	0.75	1	Participant20	0.777778	0.947368	1
	Participant21	0.666667	0.928571	0.75	0.833333	0.857143	0.875	0.916667	0.916667	0.857143	Participant21	0.694444	0.763158	0.911765
	Participant22	0.583333	0.642857	1	0.75	0.785714	0.75	0.916667	0.833333	0.857143	Participant22	0.611111	0.815789	0.941176
	Participant23	0.583333	0.857143	0.875	0.916667	1	1	0.916667	0.75	0.928571	Participant23	0.722222	0.868421	0.970588
	Participant24	0.916667	0.714286	0.75	1	1	0.625	1	0.833333	0.928571	Participant24	0.666667	0.842105	0.970588
	Participant25	0.5	0.714286	0.875	0.666667	0.785714	1	0.833333	0.5	0.928571	Participant25	0.611111	0.763158	0.941176
	Participant26	0.916667	0.714286	1	1	0.928571	0.75	0.916667	0.75	0.928571	Participant26	0.666667	0.868421	0.970588
	Participant27	0.833333	0.714286	1	1	1	0.75	0.833333	0.916667	1	Participant27	0.666667	0.894737	1
	Participant28	0.833333	0.857143	1	0.916667	1	0.875	0.75	0.75	1	Participant28	0.555556	0.789474	0.911765
	Participant29	0.916667	0.857143	1	1	0.857143	0.75	0.916667	0.833333	1	Participant29	0.777778	0.789474	1
	Group_Average	0.735632	0.815271	0.926724	0.890805	0.913793	0.853448	0.91092	0.821839	0.955665	Group_Average	0.687739	0.852995	0.966531
