# Supplementary material for: The Neural Representation of Prospective Choice during Spatial Planning and Decisions
Source: PLoS Biol. 2017 Jan 12;15(1):e1002588. doi: 10.1371/journal.pbio.1002588 (PMC5231323; doi:10.1371/journal.pbio.1002588)
Supplement: S2 Data — Data underlying plots in Fig 3 (panels C and D). (XLS) [file pbio.1002588.s022.xls]

## Sheet: Sheet1
Fig.3C													Fig. 3D
	rd-mPFC/SFG	Initial_ChoicePoint	Prospective_ChoicePoint	Unchosen_ChoicePoint	dACC/pSMA	Initial_ChoicePoint	Prospective_ChoicePoint	Unchosen_ChoicePoint	lFPC	Initial_ChoicePoint	Prospective_ChoicePoint	Unchosen_ChoicePoint	pgACC/vmPFC	Initial_ChoicePoint	Prospective_ChoicePoint	Unchosen_ChoicePoint
	Participant1	0.101992	-0.153548	-0.0444289	Participant1	-0.357295	-0.314289	-0.0967794	Participant1	-0.258362	-0.32287	0.0916565	Participant1	0.290754	-0.0322746	-0.0362633
	Participant2	-0.00944941	-0.173847	-0.0474846	Participant2	-0.146746	-0.219686	-0.18952	Participant2	-0.467276	-0.0486798	0.126126	Participant2	0.476423	0.0506852	-0.0187948
	Participant3	-0.206134	-0.0572817	-0.0118679	Participant3	-0.0945225	-0.10414	-0.00612441	Participant3	-0.175934	-0.387637	0.15413	Participant3	-0.179762	0.0813295	0.00180887
	Participant4	0.181609	-0.00157956	0.0103012	Participant4	-0.197587	0.0602303	0.0782493	Participant4	-0.0685009	-0.103673	0.0676711	Participant4	0.383886	0.111026	0.0343505
	Participant5	-0.131904	0.0417673	-0.112774	Participant5	-0.194949	0.0212796	-0.155512	Participant5	-0.252318	-0.271674	-0.134102	Participant5	-0.0123864	0.10615	-0.0527158
	Participant6	0.277781	0.137879	0.0279386	Participant6	0.00529821	-0.0156281	-0.219308	Participant6	0.498197	-0.119193	-0.0547432	Participant6	0.414799	0.0858038	-0.0886642
	Participant7	0.058693	0.179501	-0.125333	Participant7	-0.298727	0.0272942	-0.0756298	Participant7	-0.299591	0.276132	-0.131685	Participant7	0.486873	0.208502	-0.0433236
	Participant8	0.225197	-0.128419	0.0705367	Participant8	-0.219149	-0.102385	-0.00368252	Participant8	0.18838	-0.0935277	0.0923135	Participant8	0.398612	0.127066	0.0650932
	Participant9	0.0946384	0.100726	0.0308851	Participant9	-0.0503304	-0.116758	-0.102788	Participant9	0.10654	0.0692089	0.0287045	Participant9	0.23639	0.158707	0.0733368
	Participant10	0.170562	0.00177187	-0.0138212	Participant10	0.0669259	-0.119651	-0.0101031	Participant10	0.109237	0.214282	0.147052	Participant10	0.408458	0.14397	0.0556951
	Participant11	0.112058	-0.0989115	-0.000905997	Participant11	-0.2676	0.0399649	0.00525952	Participant11	-0.121521	-0.0287128	0.0899221	Participant11	0.197911	-0.029536	-0.00655338
	Participant12	0.0235222	-0.0651758	-0.0998927	Participant12	-0.00537726	-0.240838	-0.141916	Participant12	-0.16495	-0.0678339	0.0557459	Participant12	0.173562	0.0601182	-0.0104773
	Participant13	-0.107339	0.0215489	-0.0373344	Participant13	-0.0808932	-0.171052	0.102267	Participant13	0.176807	0.0957924	0.0358988	Participant13	0.0742298	0.0722371	0.0402037
	Participant14	0.0912148	-0.103557	0.100958	Participant14	-0.202228	-0.114599	-0.00958106	Participant14	-0.256728	-0.167178	0.246321	Participant14	0.268681	0.00624568	-0.0391164
	Participant15	0.286599	-0.162885	0.0301781	Participant15	0.328177	-0.120399	-0.065541	Participant15	0.368505	-0.346321	0.0873228	Participant15	0.236718	-0.158631	0.128361
	Participant16	0.156108	-0.107425	-0.0923961	Participant16	0.143885	-0.216617	-0.166424	Participant16	0.0546884	-0.179856	-0.0326946	Participant16	0.182952	-0.0202185	-0.052287
	Participant17	0.127297	-0.203193	0.00105535	Participant17	-0.301725	-0.24058	-0.0794818	Participant17	-0.407729	-0.614904	-0.474582	Participant17	0.121127	-0.131027	0.0240314
	Participant18	0.173484	-0.00995975	0.0975137	Participant18	-0.395622	-0.184266	-0.0598259	Participant18	0.373851	-0.0469137	0.192698	Participant18	0.608744	0.195717	0.0596224
	Participant19	-0.0315969	0.0221168	0.00127436	Participant19	-0.475651	-0.10003	0.0706599	Participant19	0.156524	-0.147704	0.108209	Participant19	0.231686	0.148571	0.00902858
	Participant20	0.0990565	-0.0170691	0.00779198	Participant20	-0.0414397	-0.0468779	-0.0690516	Participant20	-0.122497	0.0463635	-0.0337682	Participant20	0.249886	0.0905614	-0.0794472
	Participant21	-0.0176561	-0.0471137	0.00309306	Participant21	0.00711912	-0.100864	0.0891033	Participant21	0.0595108	-0.290422	0.25595	Participant21	0.0530733	0.0468255	-0.0679939
	Participant22	-0.029236	-0.21041	-0.165914	Participant22	-0.330567	-0.146211	-0.155698	Participant22	0.0877165	-0.348272	-0.462447	Participant22	-0.00485956	-0.0595258	-0.122072
	Participant23	-0.208441	-0.0274954	0.0852049	Participant23	-0.424911	-0.0750227	-0.0233665	Participant23	-0.155828	-0.0244537	-0.0633063	Participant23	0.0161263	0.076976	-0.011675
	Participant24	0.111007	-0.0739298	0.0151685	Participant24	0.00560387	-0.178333	0.0883479	Participant24	0.124538	-0.25727	0.0668226	Participant24	0.0561843	0.078277	0.0197168
	Participant25	0.0451473	-0.184356	-0.0099204	Participant25	-0.123306	-0.060286	0.0513286	Participant25	0.0413267	-0.156628	-0.116579	Participant25	0.0350463	-0.0138484	-0.0803236
	Participant26	-0.0409752	-0.0826228	0.00952225	Participant26	-0.323329	-0.0575035	-0.164199	Participant26	-0.0434695	-0.203381	-0.0718242	Participant26	-0.102004	0.0907497	-0.0375147
	Participant27	-0.0282437	-0.0706691	0.0884377	Participant27	-0.412212	-0.264292	-0.0257417	Participant27	-0.369386	-0.128071	0.194424	Participant27	-0.0156253	-0.0405878	-0.0367951
	Participant28	0.170482	0.0661604	0.0822964	Participant28	-0.0601207	0.152071	-0.0799405	Participant28	0.0893907	0.156877	-0.0146878	Participant28	0.247245	0.164323	0.00178893
	Participant29	-0.023238	-0.0504601	0.0294949	Participant29	0.0752633	-0.203697	-0.0586031	Participant29	0.125424	-0.276319	-0.0819859	Participant29	0.105968	0.149002	-0.135064
	Group_Average	0.0576633	-0.0502909	-0.00242832	Group_Average	-0.150759	-0.110799	-0.0508138	Group_Average	-0.0208088	-0.130098	0.012709	Group_Average	0.194507	0.0609378	-0.0140015
