# Supplementary material for: The Neural Representation of Prospective Choice during Spatial Planning and Decisions
Source: PLoS Biol. 2017 Jan 12;15(1):e1002588. doi: 10.1371/journal.pbio.1002588 (PMC5231323; doi:10.1371/journal.pbio.1002588)
Supplement: S3 Data — Data underlying plots in Fig 4 (panel A). (XLS) [file pbio.1002588.s023.xls]

## Sheet: Sheet1
Fig. 4A	PCC	Initial_ChoicePoint	Prospective_ChoicePoint	Unchosen_ChoicePoint	Striatum	Initial_ChoicePoint	Prospective_ChoicePoint	Unchosen_ChoicePoint	Angular_Gyrus	Initial_ChoicePoint	Prospective_ChoicePoint	Unchosen_ChoicePoint
	Participant1	0.0253754	-0.0130738	0.0313945	Participant1	-0.0820841	-0.0361097	0.0515252		0.00100507	0.000355361	0.0337441
	Participant2	0.226447	-0.0198662	-0.00916676	Participant2	-0.0369717	0.0378399	-0.0271982		0.559519	0.0186917	0.014059
	Participant3	-0.108359	-0.069335	0.111551	Participant3	0.00326765	-0.0311602	0.0877731		-0.227892	-0.176768	0.0802017
	Participant4	0.0992514	0.0394626	0.0849896	Participant4	-0.0217381	0.0381568	0.0633072		0.00762163	0.0625835	0.115398
	Participant5	-0.118744	0.0885351	0.0017217	Participant5	0.333137	-0.0705051	0.0660978		-0.0982396	0.103379	0.0802119
	Participant6	0.0924945	0.0382979	-0.00535315	Participant6	-0.0117406	0.0501238	-0.0359118		0.565198	0.129668	0.078104
	Participant7	0.121154	0.0449609	0.0230746	Participant7	-0.0151391	0.0334891	-0.0558866		0.224983	0.181144	0.0280983
	Participant8	0.208412	-0.00180493	0.0339151	Participant8	-0.0572741	0.00915327	0.00631591		0.338885	0.0642427	0.0692122
	Participant9	0.0321498	0.0249224	0.0122931	Participant9	0.0457642	-0.00390011	-0.00547272		0.126999	0.0212165	0.0325511
	Participant10	0.0981759	0.0830408	0.0869742	Participant10	0.0741612	0.0764625	0.0700011		0.272279	0.331845	0.167594
	Participant11	0.106382	-0.0145493	0.0554686	Participant11	0.0830337	0.0816188	-0.050137		0.174263	0.0718586	0.0766895
	Participant12	0.114025	-0.0597166	0.00963119	Participant12	0.177395	-0.0946986	0.00931401		0.333852	0.0428376	0.0282264
	Participant13	0.0561361	0.0174049	0.104972	Participant13	-0.00145619	0.0721805	0.0744168		0.144454	-0.0550228	0.200973
	Participant14	0.235222	0.0268731	0.0766089	Participant14	-0.0286321	-0.0528847	0.0153506		0.200794	0.0435808	0.112191
	Participant15	0.274005	-0.0585826	0.0304696	Participant15	0.184314	-0.0329203	0.0437201		0.484298	-0.180835	0.0426505
	Participant16	0.206592	-0.0740948	0.0579782	Participant16	0.0437928	-0.0755061	0.0217844		0.389558	-0.0754648	0.152151
	Participant17	0.110574	-0.0672127	0.012077	Participant17	0.0388799	-0.0719624	0.0501918		0.464523	-0.103776	0.0906218
	Participant18	0.0828077	0.0534111	0.09319	Participant18	-0.0781367	0.0340161	0.117178		-0.0653937	0.0754718	0.198778
	Participant19	0.132949	0.0256629	0.0809549	Participant19	0.0965906	-0.00217409	0.0992138		0.617766	0.137163	0.151848
	Participant20	0.116912	0.0258253	-0.0186301	Participant20	0.0902603	-0.00761328	0.0421868		0.143296	0.123291	0.0620832
	Participant21	-0.0495078	-0.00146436	0.070482	Participant21	0.0255973	-0.051095	0.0549697		0.0105798	0.284001	0.1603
	Participant22	-0.0497858	0.0439472	0.0167548	Participant22	0.0334468	-0.0281801	0.0753085		-0.149799	0.160605	0.0364816
	Participant23	0.0491138	-0.0678999	-0.023393	Participant23	-0.0234278	-0.0138489	0.00429088		0.265722	-0.0691289	0.0725458
	Participant24	0.109278	0.00216937	0.03033	Participant24	0.110455	0.160197	0.0535135		0.0434744	0.0386248	0.125301
	Participant25	0.00754091	0.00927561	0.0490082	Participant25	0.101456	-0.0607037	0.103286		0.00367901	-0.037236	0.00799779
	Participant26	-0.0496977	-0.103962	0.020836	Participant26	0.0559004	-0.106108	-0.0327166		-0.309633	-0.339428	0.127916
	Participant27	0.0565199	0.041254	0.061195	Participant27	-0.0426087	-0.0219466	0.00619943		0.0889715	-0.118374	0.0830894
	Participant28	0.213532	0.066881	0.0267098	Participant28	0.0346306	-0.0183925	0.0363649		0.195422	-0.0207571	0.106571
	Participant29	0.112868	-0.0196131	-0.0184869	Participant29	0.0465149	-0.0315181	0.0577577		0.102578	0.0264729	0.00470534
	Group_Average	0.0866146	0.00209478	0.0381914	Group_Average	0.0406685	-0.00751688	0.0345774	Group_Average	0.169268	0.0255255	0.0875964
