# Supplementary material for: The Neural Representation of Prospective Choice during Spatial Planning and Decisions
Source: PLoS Biol. 2017 Jan 12;15(1):e1002588. doi: 10.1371/journal.pbio.1002588 (PMC5231323; doi:10.1371/journal.pbio.1002588)
Supplement: S4 Data — Data underlying plots in Fig 5 (panels C and D). (XLS) [file pbio.1002588.s024.xls]

## Sheet: Sheet1
	Fig. 5C	RHipp_SubsequentLogRT		Fig. 5D	RHipp_rd-mPFC_PPI_Data
		DeepLogRT	ShallowLogRT		DeepVShallow	DeepCorrect_v_Incorrect
	Participant1	0.939822	0.014001	Participant1	0.199403	0.00517111
	Participant2	0.357167	0.103763	Participant2	-0.100877	0.214943
	Participant3	0.296335	0.642306	Participant3	0.61358	1.32169
	Participant4	0.38604	0.424266	Participant4	-0.216085	-0.343913
	Participant5	0.252052	-0.0830835	Participant5	-0.12212	0.498302
	Participant6	0.65879	-0.0925381	Participant6	0.21879	0.160279
	Participant7	0.248222	-0.103778	Participant7	0.101576	0.576656
	Participant8	0.258827	0.0152647	Participant8	0.321423	0.758576
	Participant9	0.221286	-0.0377831	Participant9	0.281633	-0.103745
	Participant10	0.0857325	0.0817443	Participant10	-0.521803	-0.491165
	Participant11	0.355853	0.0778041	Participant11	0.387966	1.46893
	Participant12	0.644247	0.196144	Participant12	-0.111109	0.357803
	Participant13	-0.0983715	-0.35821	Participant13	0.280396	-0.449405
	Participant14	0.421326	0.276316	Participant14	0.349387	0.700977
	Participant15	0.196977	0.204882	Participant15	0.708407	0.660746
	Participant16	0.00527984	0.123402	Participant16	-0.254771	0.923193
	Participant17	0.138344	-0.090996	Participant17	-0.188842	-0.278804
	Participant18	-0.066193	0.363878	Participant18	-0.220611	0.912742
	Participant19	0.370999	0.268281	Participant19	0.200395	0.153718
	Participant20	0.475426	0.0740569	Participant20	0.22543	0.255911
	Participant21	0.22039	0.0474396	Participant21	0.475815	0.447565
	Participant22	0.169313	0.311667	Participant22	0.417425	-0.429326
	Participant23	0.159214	0.158924	Participant23	1.37608	0.239386
	Participant24	0.249169	0.0703326	Participant24	-0.1506	1.2951
	Participant25	0.445586	0.109826	Participant25	0.21468	-0.871227
	Participant26	0.125629	0.254327	Participant26	0.0899762	0.163316
	Participant27	0.280745	0.20848	Participant27	0.347382	-0.30316
	Participant28	0.152455	0.344104	Participant28	0.289062	1.57289
	Participant29	8.61e-05	0.0796516	Participant29	0.0761573	1.03531
	Group_Average	0.274164	0.127051	Group_Average	0.18235	0.36043
